# Supplementary material for: Redox Imbalance in Nasal Epithelial Cells of Primary Ciliary Dyskinesia Patients
Source: Antioxidants (Basel). 2024 Feb 2;13(2):190. doi: 10.3390/antiox13020190 (PMC10885940; doi:10.3390/antiox13020190)
Supplement: Supplementary file 1 [file antioxidants-13-00190-s001.zip]

Archive with 1 entries (1 files):
- antioxidants-2785927-supplementary.pdf
